# Supplementary material for: Region-specific myelin differences define behavioral consequences of chronic social defeat stress in mice
Source: eLife. 2019 Aug 13;8:e40855. doi: 10.7554/eLife.40855 (PMC6692108; doi:10.7554/eLife.40855)
Supplement: Figure 1—source data 1. [file elife-40855-fig1-data1.xlsx]

## Sheet: Fig.1B Social Interaction Time
	Time spent in zone(s)				Time spent in zone(s)				Time spent in zone(s)
	Control				Susceptible				Resilient
	no target	target			no target	target			no target	target
mouse 1	77.5442	69.0691		mouse 1	91.5249	3.93727		mouse 1	36.7701	63.1298
mouse 2	72.9062	82.4825		mouse 2	82.4491	44.5779		mouse 2	58.2249	58.6587
mouse 3	61.5616	59.5596		mouse 3	48.6487	8.37504		mouse 3	53.7871	60.5939
mouse 4	48.1148	48.315		mouse 4	42.2756	3.26994		mouse 4	75.5088	102.102
mouse 5	60.8275	36.1695		mouse 5	66.5999	21.7885		mouse 5	48.949	68.8355
mouse 6	60.7941	58.4918		mouse 6	52.5859	43.2432		mouse 6	85.5189	112.145
mouse 7	50.6173	75.2419		mouse 7	48.0481	24.4912		mouse 7	63.8305	76.7434
mouse 8	50.8509	46.7134		mouse 8	62.6293	50.4171		mouse 8	64.1975	66.0661
mouse 9	44.7448	74.6413		mouse 9	74.4077	22.1555		mouse 9	47.681	75.6757
mouse 10	45.7791	60.4605		mouse 10	55.8892	35.9026		mouse 10	55.1885	60.4271
mouse 11	59.7931	50.4838		mouse 11	61.2946	33.4334		mouse 11	47.2806	75.342
mouse 12	48.5819	102.703		mouse 12	56.7568	11.3447		mouse 12	72.8395	120.621
mouse 13	53.6537	58.7588		mouse 13	44.1775	7.14047		mouse 13	73.0731	93.2599
mouse 14	63.6303	81.0811		mouse 14	61.328	47.6476		mouse 14	51.0844	63.2966
mouse 15	66.7334	94.2276		mouse 15	70.9376	26.66		mouse 15	59.7598	90.1902
mouse 16	51.0177	85.5856		mouse 16	74.4077	58.2583		mouse 16	58.1582	63.0297
mouse 17	69.8365	80.6139		mouse 17	56.7234	12.8462		mouse 17	54.1542	58.7254
mouse 18	74.2409	93.0264		mouse 18	81.4815	36.3697		mouse 18	72.4057	80.714
mouse 19	55.0217	45.9126		mouse 19	62.963	30.6974		mouse 19	60	140
mouse 20	67.0003	102.102		mouse 20	88.7888	38.2049		mouse 20	61	108
mouse 21	68.0347	97.0304		mouse 21	57.3574	39.3727		mouse 21	48	160
mouse 22	47.9479	79.4461		mouse 22	69.8365	12.3123		mouse 22	41	143
mouse 23	67.1004	55.9893		mouse 23	90.3237	76.5766		mouse 23	83	100
mouse 24	56.5899	78.4785		mouse 24	65.7658	50.9176		mouse 24	97	120
mouse 25	55.6557	74.0407		mouse 25	51.6183	12.1455		mouse 25	89	116
mouse 26	60.5606	97.5976		mouse 26	62.0287	56.957		mouse 26	65	85
mouse 27	38.2049	107.841		mouse 27	56.6233	35.6356		mouse 27	77	102
mouse 28	69.4361	91.5582		mouse 28	67.0337	57.4575		mouse 28	91	121
mouse 29	31.8986	93.994		mouse 29	53.6203	33.9006		mouse 29	105	140
mouse 30	51.2179	79.4795		mouse 30	44.311	30.6306		mouse 30	81	109
mouse 31	54.6213	74.6747		mouse 31	73.4067	18.018		mouse 31	84	118
mouse 32	54.2876	85.9193		mouse 32	68.8021	35.5022		mouse 32	64	94
mouse 33	23.3901	77.711		mouse 33	108	90		mouse 33	76	150
mouse 34	54.5546	80.6473		mouse 34	74	49
mouse 35	56.0227	85.3187		mouse 35	84	59
mouse 36	50.2169	90.6573		mouse 36	80	62
mouse 37	54.5879	112.846		mouse 37	102	54
mouse 38	55.7558	64.8315		mouse 38	100	67
mouse 39	53.32	75.6757		mouse 39	117	86
mouse 40	53	133
mouse 41	62	107
mouse 42	64	165
mouse 43	45	175
mouse 44	64	168
mouse 45	79	92
mouse 46	42	67
mouse 47	59	73
mouse 48	70	112
mouse 49	81	121
mouse 50	77	100
mouse 51	73	101
mouse 52	84	120

## Sheet: Fig.1C Social Interaction Ratio
Social Interaction Ratio
Control				Susceptible				Resilient
mouse 1	0.890706			mouse 1	0.0430186			mouse 1	1.71688
mouse 2	1.13135			mouse 2	0.540672			mouse 2	1.00745
mouse 3	0.96748			mouse 3	0.172154			mouse 3	1.12655
mouse 4	1.00416			mouse 4	0.0773481			mouse 4	1.35219
mouse 5	0.594624			mouse 5	0.327154			mouse 5	1.40627
mouse 6	0.962129			mouse 6	0.822335			mouse 6	1.31135
mouse 7	1.48649			mouse 7	0.509722			mouse 7	1.2023
mouse 8	0.918635			mouse 8	0.805008			mouse 8	1.02911
mouse 9	1.66816			mouse 9	0.297758			mouse 9	1.58712
mouse 10	1.3207			mouse 10	0.642388			mouse 10	1.09492
mouse 11	0.844308			mouse 11	0.545455			mouse 11	1.59351
mouse 12	2.11401			mouse 12	0.199882			mouse 12	1.65598
mouse 13	1.09515			mouse 13	0.161631			mouse 13	1.27626
mouse 14	1.27425			mouse 14	0.776931			mouse 14	1.23906
mouse 15	1.412			mouse 15	0.375823			mouse 15	1.50921
mouse 16	1.67757			mouse 16	0.78296			mouse 16	1.08376
mouse 17	1.15432			mouse 17	0.226471			mouse 17	1.08441
mouse 18	1.25303			mouse 18	0.446355			mouse 18	1.11475
mouse 19	0.834445			mouse 19	0.487546			mouse 19	2.33333
mouse 20	1.5239			mouse 20	0.430289			mouse 20	1.77049
mouse 21	1.42619			mouse 21	0.686446			mouse 21	3.33333
mouse 22	1.65692			mouse 22	0.176302			mouse 22	3.4878
mouse 23	0.834411			mouse 23	0.847802			mouse 23	1.20482
mouse 24	1.38679			mouse 24	0.774226			mouse 24	1.23711
mouse 25	1.33034			mouse 25	0.235294			mouse 25	1.30337
mouse 26	1.61157			mouse 26	0.918236			mouse 26	1.30769
mouse 27	2.82271			mouse 27	0.629346			mouse 27	1.32468
mouse 28	1.3186			mouse 28	0.857143			mouse 28	1.32967
mouse 29	2.94665			mouse 29	0.632234			mouse 29	1.33333
mouse 30	1.55179			mouse 30	0.691265			mouse 30	1.34568
mouse 31	1.36713			mouse 31	0.245455			mouse 31	1.40476
mouse 32	1.58267			mouse 32	0.516004			mouse 32	1.46875
mouse 33	3.3224			mouse 33	0.833333			mouse 33	1.97368
mouse 34	1.47829			mouse 34	0.662162
mouse 35	1.52293			mouse 35	0.702381
mouse 36	1.80532			mouse 36	0.775
mouse 37	2.06724			mouse 37	0.529412
mouse 38	1.16278			mouse 38	0.67
mouse 39	1.41927			mouse 39	0.735043
mouse 40	2.50943
mouse 41	1.72581
mouse 42	2.57812
mouse 43	3.88889
mouse 44	2.625
mouse 45	1.16456
mouse 46	1.59524
mouse 47	1.23729
mouse 48	1.6
mouse 49	1.49383
mouse 50	1.2987
mouse 51	1.38356
mouse 52	1.42857

## Sheet: Fig.1E % MBP area
% MBP area
Control
	image 1	image 2
mouse 1	3.849	5.445
mouse 2	3.632	2.981
mouse 3	2.446	3.206
Susceptible
	image 1	image 2
mouse 1	2.691	1.943
mouse 2	3.277	1.791
mouse 3	2.883	1.647
Resilient
	image 1	image 2
mouse 1	1.64	1.688
mouse 2	2.355	2.178
mouse 3	3.057	1.331

## Sheet: Fig 1.G-H MBP-covered segment
Control						Susceptible						Resilient
	Length (µm)		SI ratio				Length (µm)		SI ratio				Length (µm)		SI ratio
	image 1	image 2					image 1	image 2					image 1	image 2
mouse 1	11.529		1.61157			mouse 1	16.86	14.823	0.235294			mouse 1	15.632	14.913	1.65598
mouse 2	13.895	14.434	1.35368			mouse 2	15.512	15.033	0.918236			mouse 2	17.279	16.47	1.50921
mouse 3	15.961		1.45798			mouse 3	18.207	18.147	0.629346			mouse 3	17.219	19.465	1.08376
mouse 4	12.757	14.973	2.50943			mouse 4	19.225		0.833333			mouse 4	19.734		2.33333
mouse 5	20.064	16.171	1.72581									mouse 5	16.86	16.59	1.77049
mouse 6	10.781	9.792	2.57812									mouse 6	8.804	14.584	3.4878
mouse 7	11.559	17.728	3.88889
mouse 8	11.529	11.379	2.625

## Sheet: Fig. 1J G-ratio
	Control																Susceptible																						Resilient
	mouse 1			mouse 2			mouse 3			mouse 4			mosue 5				mouse 1			mouse 2			mouse 3			mouse 4			mosue 5			mouse 6			mouse 7				mouse 1			mouse 2			mouse 3			mouse 4
	axon (μm)	g-ratio		axon (μm)	g-ratio		axon (μm)	g-ratio		axon (μm)	g-ratio		axon (μm)	g-ratio			axon (μm)	g-ratio		axon (μm)	g-ratio		axon (μm)	g-ratio		axon (μm)	g-ratio		axon (μm)	g-ratio		axon (μm)	g-ratio		axon (μm)	g-ratio			axon (μm)	g-ratio		axon (μm)	g-ratio		axon (μm)	g-ratio		axon (μm)	g-ratio
	0.516233	0.827677		0.574562	0.699404		1.26429	0.784279		0.653531	0.780385		1.13443	0.740539			1.02397	0.879492		0.633486	0.856866		0.849937	0.82765		0.788523	0.782001		0.527409	0.744032		0.460446	0.730347		0.988968	0.753971			0.555031	0.788075		0.575899	0.821781		0.522781	0.729695		0.541892	0.706197
	0.407497	0.778743		0.517994	0.867597		0.814747	0.864519		0.968846	0.786216		1.01343	0.84984			0.857173	0.910537		0.89991	0.889353		1.18945	0.904797		0.787539	0.853399		0.527188	0.805553		0.522532	0.748541		0.642646	0.75527			0.797764	0.778919		0.542821	0.818956		0.636581	0.824985		0.474026	0.783667
	0.508933	0.880746		0.400097	0.751064		0.583044	0.849106		0.792673	0.795085		0.409236	0.733119			0.54195	0.823487		0.394856	0.726305		0.826164	0.767296		0.750037	0.899783		0.838666	0.875443		0.464912	0.774933		0.717336	0.721128			1.17495	0.89081		0.478293	0.775024		0.535121	0.762362		0.554876	0.818988
	0.430242	0.792279		0.559398	0.806494		0.382204	0.775609		0.63019	0.699351		0.491896	0.763991			0.470761	0.774203		1.21085	0.845511		0.585053	0.737138		0.571644	0.716114		0.559088	0.780877		0.534649	0.751246		0.382594	0.668381			0.496993	0.695819		0.800436	0.794203		0.445706	0.722957		0.533217	0.783143
	0.448804	0.764497		0.879905	0.862178		0.962806	0.907335		0.547174	0.767904		0.757499	0.795545			1.0593	0.884398		0.421275	0.743977		0.923627	0.78884		0.457333	0.808996		0.703017	0.842157		0.638574	0.72866		0.781798	0.729825			0.721793	0.8356		0.63894	0.885309		0.767473	0.7939		0.599507	0.796949
	0.441706	0.796511		0.566723	0.793101		0.854561	0.816193		0.799502	0.718262		1.16863	0.809333			0.617759	0.799205		0.537074	0.871762		0.666076	0.878011		0.92257	0.78139		0.962503	0.798756		1.05374	0.810744		0.551077	0.765211			0.576574	0.93181		0.42447	0.759325		0.610728	0.739688		0.598126	0.787365
	0.366692	0.823665		0.837634	0.847951		0.898614	0.825463		0.868416	0.740708		1.06405	0.735118			1.05432	0.872588		0.447538	0.753771		1.85505	0.833595		0.59116	0.843488		0.513432	0.773969		0.626553	0.751584		0.888698	0.761901			0.821125	0.873994		1.68769	0.880487		0.41809	0.752982		0.45385	0.78773
	0.512895	0.910109		0.599303	0.813512		0.563545	0.732327		0.621796	0.815003		0.67054	0.827608			0.624952	0.873094		0.466005	0.797345		0.924444	0.879262		0.628369	0.81136		0.515993	0.772321		0.594324	0.889831		0.674332	0.736944			0.876521	0.835829		1.17764	0.834582		0.564114	0.811552		0.46231	0.76358
	0.605535	0.867487		0.668045	0.87604		0.320836	0.682811		0.670981	0.833314		0.446035	0.732602			0.584671	0.869116		0.262016	0.64268		0.839776	0.865166		0.561118	0.863852		0.58615	0.742658		0.467804	0.796912		0.597655	0.785079			0.401336	0.83322		1.63067	0.854819		0.653206	0.821327		0.536861	0.822709
	0.492738	0.847865		1.04173	0.896684		0.375647	0.74622		0.773731	0.818586		1.58285	0.787289			0.830211	0.889096		0.679189	0.874388		0.809199	0.851282		0.725845	0.840394		0.79148	0.766141		0.680786	0.838891		0.455084	0.769696			0.56363	0.88535		0.751016	0.808372		0.337773	0.720186		0.468296	0.737905
	1.38539	0.853184		0.806308	0.876507		0.802442	0.877718		0.811791	0.813741		0.660134	0.756011			0.873028	0.852864		0.510152	0.809125		0.873514	0.892111		0.722599	0.805478		0.562224	0.775454		0.762213	0.7623		0.438767	0.772452			0.699885	0.875043		0.939279	0.871516		0.662357	0.844711		0.591738	0.804734
	0.647544	0.898699		0.611689	0.876408		0.609211	0.811132		0.711599	0.795274		0.478239	0.818812			0.642906	0.842893		0.364693	0.767696		0.814286	0.864986		0.496258	0.827383		0.443941	0.717831		0.637802	0.726596		0.663087	0.840178			0.422637	0.788404		0.827319	0.889422		0.510942	0.772367		0.480227	0.822527
	0.736553	0.906331		0.786335	0.865279		0.743704	0.819447		0.474189	0.637576		0.953921	0.785981			0.573091	0.79833		0.666442	0.895871		0.665356	0.856955		0.443929	0.800184		1.06021	0.8596		0.496379	0.766408		0.575433	0.780547			0.628741	0.904538		0.603413	0.870508		0.756096	0.736556		0.548454	0.775693
	0.670975	0.814369		0.575472	0.7964		0.811514	0.908737		0.708086	0.797041		0.802988	0.838091			0.54064	0.862347		0.772262	0.790692		0.653814	0.824411		0.541003	0.707173		0.640199	0.798345		0.599637	0.740661		0.586596	0.7671			0.444018	0.817415		1.10983	0.818549		0.641968	0.659536		1.23777	0.806483
	0.639672	0.802646		0.677085	0.831576		0.457439	0.800141		0.954823	0.845525		0.470039	0.735735			0.617708	0.899566		0.529443	0.763975		0.68445	0.784001		0.62523	0.849958		0.537515	0.6682		0.372993	0.730794		0.443539	0.753395			0.399289	0.869897		0.397714	0.822695		0.364638	0.718506		0.84815	0.778853
	0.620597	0.80038		0.500163	0.879522		0.710985	0.753006		0.46808	0.713256		0.998615	0.716727			0.38824	0.823623		0.513446	0.805967		0.542391	0.867596		0.848097	0.812659		0.699561	0.832359		0.862857	0.800523		0.567152	0.732384			0.370359	0.66678		0.560417	0.905438		0.437983	0.825019		1.01402	0.769793
	0.630296	0.884071		2.09676	0.93267		1.27542	0.829741		1.04922	0.785113		0.751814	0.831178			0.509279	0.802669		0.464902	0.763926		1.62556	0.917982		0.472848	0.771968		0.682425	0.757294		0.678808	0.80277		0.353667	0.72666			0.776465	0.792596		0.83829	0.857547		0.372204	0.786175		0.831048	0.746239
	0.635537	0.857764		0.766891	0.846241		0.7465	0.797941		0.889124	0.80874		0.555384	0.845938			0.594942	0.889123		0.672074	0.814562		0.858247	0.877332		0.647252	0.783471		0.617545	0.715631		0.622253	0.733492		0.450294	0.741248			0.35803	0.728596		2.58488	0.901368		0.733346	0.846577		0.52202	0.75936
	0.373514	0.860533		0.64827	0.799513		0.725536	0.853356		0.697646	0.811047		1.00674	0.840901			0.79343	0.782202		0.546031	0.831874		0.902014	0.880188		0.410333	0.844305		0.631128	0.878194		0.532773	0.82122		0.725321	0.7703			0.569691	0.666188		0.487066	0.778632		0.763578	0.727111		0.655398	0.815364
	0.403834	0.786715		0.742667	0.772918		0.409538	0.884002		0.59857	0.731388		0.677181	0.779426			0.920148	0.850494		1.73992	0.930117		1.26226	0.90638		0.483179	0.866189		2.20226	0.816327		0.789672	0.804659		0.346977	0.772747			0.507508	0.843289		1.38063	0.861017		0.719924	0.711677		0.776296	0.868385
	0.474238	0.827527		0.494266	0.798973		1.01929	0.890792		0.47304	0.702239		0.407984	0.736355			0.739432	0.959783		0.612611	0.82056		0.766193	0.850633		0.535177	0.82221		1.04984	0.806613		0.738181	0.857299		0.546768	0.7696			0.532934	0.899236		0.498853	0.763778		0.460497	0.78844		0.972707	0.756207
	0.582613	0.782411		0.502426	0.777887		0.72032	0.877227		0.654466	0.774386		0.732395	0.781886			0.543244	0.801904		0.702863	0.833333		0.665386	0.889363		0.466453	0.764725		0.543128	0.801893		0.607298	0.743224		0.970073	0.770096			0.485178	0.707306		0.835021	0.85893		0.680272	0.810459		0.560689	0.753247
	0.570613	0.877544		0.574584	0.821369		0.770122	0.756497		0.497512	0.853071		0.648933	0.784439			0.583742	0.860976		0.779776	0.848364		0.735556	0.880406		0.468901	0.787355		0.725924	0.824761		0.436993	0.76455		0.658467	0.718558			1.26748	0.868721		0.895341	0.887726		0.438177	0.725114		0.582028	0.762243
	0.446501	0.749398		0.59498	0.842885		0.686845	0.788224		0.4673	0.762464		0.425878	0.713639			0.315689	0.784258		0.674336	0.806458		0.897319	0.853285		0.798281	0.816252		0.567966	0.769476		0.506181	0.837978		0.780257	0.768948			0.6478	0.862651		0.655293	0.876252		0.44298	0.765032		0.303463	0.766324
	0.486279	0.800614		0.459022	0.830976		0.827445	0.876632		0.429566	0.793525		0.526259	0.719593			0.454172	0.787201		0.840118	0.817786		0.676111	0.859031		0.761349	0.80043		0.680635	0.787543		0.89466	0.791044		0.53644	0.754567			0.402322	0.767515		0.617224	0.813371		0.549584	0.720141		0.765344	0.773114
	0.489193	0.840409		0.491943	0.792585		0.770804	0.907871		0.466498	0.69696		1.01065	0.817152			0.48645	0.85242		0.929722	0.882827		0.808276	0.830428		0.512791	0.796834		0.718082	0.782635		0.563563	0.782047		0.419474	0.774912			0.522855	0.906799		0.723469	0.811063		0.712728	0.798725		0.869073	0.808979
	0.36177	0.802519		0.381903	0.741157		1.28807	0.832666		0.795174	0.72372		0.738175	0.724993			0.457401	0.842034		0.422055	0.747233		0.889886	0.829673		1.17172	0.882911		0.558519	0.799309		0.668029	0.820749		0.44812	0.731344			0.323328	0.806253		0.846103	0.845774		0.600049	0.804202		0.570052	0.838843
	0.377479	0.849708		0.828163	0.911155		0.336897	0.70769		0.330845	0.753736		1.03944	0.796253			0.512607	0.876913		0.37055	0.692473		0.786869	0.818213		0.564919	0.798161		0.431934	0.759879		0.52059	0.869478		0.538384	0.79345			0.437301	0.729713		1.68662	0.875521		0.35539	0.741086		0.588159	0.766073
	0.505633	0.816303		0.88882	0.855067		0.814074	0.838377		0.345385	0.71337		0.560409	0.813405			0.412413	0.850394		0.445752	0.736329		0.933031	0.863614		0.822216	0.83105		0.443028	0.841853		0.797129	0.792823		0.493362	0.738952			0.826662	0.859106		1.28787	0.821637		0.364201	0.735924		0.647235	0.773129
	0.355624	0.802846		0.502614	0.803352		0.696774	0.863178		0.920302	0.826844		0.504121	0.797304			0.620704	0.857015		0.680681	0.799		1.60924	0.803316		0.623354	0.787997		0.56671	0.87344		0.551491	0.77331		0.482179	0.775152			0.233763	0.64964		1.14423	0.892972		0.719044	0.782817		1.00922	0.81962
	0.51965	0.819221		0.432021	0.915625		0.391533	0.725192		0.706826	0.761988		0.562484	0.841258			0.703092	0.890675		0.638217	0.83721		0.549509	0.818184		0.563838	0.851348		0.467554	0.850609		0.469433	0.755826		0.534902	0.711616			0.333535	0.756289		1.56409	0.893886		0.529876	0.702703		0.928389	0.772983
	0.507652	0.831482		0.440594	0.856785		1.66751	0.845646		0.614108	0.814098		0.546296	0.776116			0.400924	0.815276		0.368115	0.727581		0.850331	0.821062		0.359141	0.746327		0.420376	0.74623		0.734594	0.84204		0.489172	0.765053			0.4331	0.829828		0.791877	0.801732		0.507851	0.727239		0.554751	0.749794
	0.641181	0.833154		0.927538	0.867982		0.764993	0.838288		0.425442	0.651813		0.817584	0.789111			0.465816	0.79598		0.354411	0.811095		0.549794	0.769112		0.656088	0.811026		0.398062	0.708426		0.684474	0.833696		0.656259	0.810317			0.83329	0.822633		1.52355	0.88104		0.494054	0.705634		0.5409	0.711951
	0.718465	0.89353		0.479604	0.78952		1.07346	0.773982		0.627998	0.837444		1.08695	0.813138			0.392913	0.74671		0.337994	0.74927		1.23808	0.850173		0.517687	0.802895		0.529787	0.799859		0.577774	0.808975		0.534145	0.765276			0.371281	0.856367		0.83173	0.724112		0.6362	0.743498		0.429838	0.747926
	0.566617	0.822414		0.308706	0.69861		0.574738	0.801821		1.0741	0.809546		0.732069	0.656752			0.568081	0.842593		0.347539	0.788602		1.03248	0.869995		0.753368	0.81816		0.592124	0.853953		0.580285	0.763087		0.54838	0.744225			0.500579	0.824515		0.766289	0.830871		0.520063	0.734321		0.537821	0.745107
	0.54687	0.801591		0.562842	0.796561		0.930053	0.844912		0.504821	0.811793		0.660499	0.707614			0.481012	0.884126		0.296479	0.803213		0.585827	0.825755		0.429933	0.749594		0.455203	0.737103		1.05412	0.835015		0.521222	0.773768			0.545883	0.845554		1.14137	0.806248		0.714999	0.737323		0.369287	0.738527
	0.377838	0.855661		0.530147	0.771153		0.498042	0.776207		0.634642	0.807794		0.595206	0.837223			0.379679	0.84568		0.441035	0.796052		1.27037	0.916315		0.39246	0.705488		0.609312	0.802513		1.2165	0.80219		0.722714	0.800633			0.370905	0.823262		0.775157	0.817432		0.512917	0.726217		0.628108	0.847488
	0.390069	0.850612		0.504359	0.797761		0.716324	0.822223		0.519666	0.725906		0.609925	0.803395			0.445103	0.848306		0.305834	0.730433		1.15052	0.870321		0.478193	0.802992		0.440661	0.705233		1.10827	0.782386		0.966588	0.82332			0.456113	0.878889		0.574989	0.802659		0.493773	0.702652		0.44249	0.751045
	0.651209	0.854153		0.396745	0.763681		1.15922	0.936679		0.587789	0.808017		0.583138	0.709403			0.518747	0.873622		0.46374	0.845986		1.12261	0.910539		0.54513	0.804938		0.802499	0.780811		0.907282	0.860077		0.657041	0.795041			0.676764	0.908251		1.40843	0.899668		0.519665	0.800379		0.447976	0.775692
	0.522252	0.891854		0.611748	0.823019		0.814223	0.88277		0.569492	0.820818		1.14028	0.694994			0.795191	0.953029		0.291924	0.691101		0.961596	0.767301		0.632484	0.8439		0.512959	0.748638		0.463469	0.703974		0.512363	0.839619			0.742238	0.827054		0.99156	0.876855		0.616866	0.735191		1.27814	0.80531
	1.3687	0.822056		1.25608	0.838227		0.617226	0.816998		0.564252	0.829493		0.714857	0.755335			0.368357	0.839972		0.464655	0.814506		0.690554	0.773609		0.652071	0.868461		0.531447	0.735426		1.43566	0.756892		0.519545	0.724542			0.652976	0.827392		0.858943	0.883522		0.419633	0.738457		0.73583	0.831826
	0.675822	0.892385		1.46954	0.943706		1.02306	0.809581		0.711588	0.895892		0.444302	0.763267			1.01581	0.866964		0.350895	0.843664		0.54464	0.739079		0.685311	0.845247		0.474307	0.678542		0.878347	0.801743		0.653298	0.805817			0.313259	0.787823		1.08179	0.822646		0.444701	0.783205		0.547711	0.701497
	0.622751	0.853912		0.413136	0.764495		0.536012	0.760609		0.396312	0.743488		0.609507	0.772613			0.512789	0.85725		0.328305	0.782625		0.546533	0.723054		0.577484	0.806081		0.418564	0.798913		0.678531	0.808216		0.403527	0.754675			0.522544	0.802472		0.60332	0.857646		0.759895	0.837956		0.512546	0.716857
	0.491211	0.862636		0.483171	0.82737		0.55647	0.883653		0.503981	0.81176		0.360105	0.677591			0.541417	0.833457		0.353643	0.824363		1.23845	0.895036		0.601758	0.756593		0.792045	0.687115		0.566153	0.818222		0.583735	0.86559			0.428359	0.853295		0.687497	0.816716		0.660319	0.849427		0.74356	0.71138
	0.485256	0.874998		0.489288	0.742684		0.82885	0.815102		0.569175	0.831504		0.438851	0.780949			0.343956	0.779158		0.341348	0.786137		0.56691	0.770843		0.52568	0.687474		0.403681	0.781844		0.648615	0.77697		0.587204	0.831543			0.558145	0.851965		2.51253	0.909633		0.626583	0.794868		0.676441	0.708054
	0.784588	0.797636		0.505921	0.809774		1.04639	0.768377		0.618275	0.827094		0.471929	0.707827			0.474557	0.737712		0.340629	0.727742		1.15003	0.876273		0.595726	0.73487		0.642608	0.804968		0.837556	0.776879		0.718687	0.875218			0.444658	0.828284		1.37298	0.832875		0.598124	0.768849		0.424183	0.733345
	0.451191	0.818774		0.74351	0.888613		0.491233	0.796248		0.574134	0.798855		0.683433	0.740996			0.609902	0.83651		0.535901	0.814142		0.869083	0.867717		0.511201	0.733118		0.564963	0.81095		0.658949	0.733884		0.421908	0.873961			0.648448	0.918124		0.51407	0.758051		0.444081	0.728734		0.584888	0.748679
	0.58241	0.87787		0.44405	0.71173		0.401896	0.801992		0.344454	0.709737		0.661819	0.767695			0.384941	0.879591		0.483064	0.86797		0.699296	0.847592		0.632502	0.834466		0.708834	0.881026		1.10764	0.784244		0.550018	0.843066			0.447964	0.832992		0.358729	0.676646		0.525511	0.831853		0.299521	0.704288
	0.304691	0.787657		0.703812	0.804842		1.1307	0.881962		0.418455	0.791812		0.754098	0.792157			0.764258	0.894268		0.429834	0.845637		0.840199	0.859678		0.423444	0.779554		0.573701	0.886507		0.7714	0.877284		0.479564	0.820465			0.551028	0.907426		0.915411	0.877246		0.421916	0.748057		0.414556	0.745827
	0.847738	0.819004		0.601582	0.8159		1.41724	0.825972		1.34457	0.901474		0.780673	0.819925			0.350267	0.88827		0.434029	0.806076		0.990739	0.846447		0.91627	0.844212		0.46714	0.81103		0.706465	0.822041		0.855068	0.914584			0.768908	0.811363		0.98922	0.814278		0.299179	0.808119
	0.751346	0.798432		0.473065	0.736569		1.0942	0.76989		0.637571	0.810997		0.618984	0.804675			0.740359	0.81466		0.40746	0.866012		1.18636	0.908142		0.505482	0.709669		0.508779	0.832177		0.626968	0.786624						0.44848	0.801883		0.992776	0.85275		0.28185	0.699229
	0.60423	0.800764		1.30274	0.878758		0.520442	0.771251		0.522658	0.733841		0.585675	0.829461			0.65892	0.901554		0.444404	0.809742		0.629051	0.811072		0.42687	0.784063		0.418581	0.745288		0.631323	0.821976						0.332044	0.693935		0.846046	0.873267		0.32743	0.732814
	0.472308	0.750707		0.518939	0.814907		1.24102	0.83106		0.468667	0.757198		0.622104	0.822652			0.467349	0.753712		0.472411	0.84947		0.829489	0.869136		0.465885	0.780624		0.535548	0.721487		0.453584	0.743228						0.432314	0.755397		1.95065	0.813558		0.484077	0.764302
	0.454748	0.894036		0.401088	0.756427		0.598584	0.826566		0.506207	0.756128		0.653205	0.837127			0.377678	0.868605		0.379882	0.762741		0.510519	0.824825		0.695334	0.820119		0.429977	0.707797		0.571437	0.842931						0.521777	0.896291		0.475401	0.890382		0.748353	0.750252
	0.641949	0.835449		0.622533	0.844464		0.553967	0.754275		0.63468	0.854885		0.642315	0.793183			0.673237	0.860839		0.433741	0.825916		0.846366	0.925053		0.391739	0.769167		0.584548	0.830426		0.470895	0.723847						0.671327	0.782235		0.913774	0.879755		0.535447	0.750173
	0.413667	0.758968		0.94373	0.883839		1.34377	0.837881		0.440041	0.726358		0.778061	0.83291			0.706875	0.896089		0.575367	0.865836		0.824376	0.827849		1.05795	0.782264		0.400732	0.775407		0.448293	0.784873						0.294107	0.738768		0.414896	0.824199		0.844903	0.7633
	0.820126	0.764079		0.906694	0.842872		0.745323	0.861519					0.575677	0.830705			0.644143	0.874498		0.450938	0.847535		1.11529	0.920674		0.69858	0.831326		0.547031	0.77601		0.665371	0.817407						0.547736	0.853737		0.783999	0.864595		0.437354	0.803141
	0.453987	0.78374		0.337707	0.692592		0.826913	0.804977					0.523363	0.773081			0.574687	0.835689		0.435173	0.807801		0.596981	0.825034		0.890846	0.851645		0.46501	0.766009		0.548156	0.789158						1.15032	0.848654		0.58914	0.830781		0.411621	0.769687
	0.653067	0.787428		0.771169	0.814368		0.656712	0.838013					0.84738	0.797716			0.412268	0.863541		0.404271	0.753875		0.7973	0.853236		0.50637	0.699584		0.363879	0.750087		0.581833	0.688774						0.410829	0.7332		0.572704	0.787775		0.534256	0.752677
	0.468197	0.728168		0.695313	0.892292		0.566215	0.782129					0.990948	0.772601			0.743087	0.905597		0.518523	0.839098		0.669939	0.825755		0.727748	0.840834		0.677352	0.753429		0.520128	0.815642						0.802447	0.82157		1.34788	0.853131		0.548996	0.71589
	0.532341	0.816935		0.443692	0.836791		0.419137	0.751962									0.728674	0.853863		0.483724	0.853332		1.35391	0.871337		0.654982	0.802402		0.50583	0.740327		0.630998	0.839274						0.237589	0.684257		0.701446	0.819703
	0.98558	0.867575		0.347195	0.744986		0.318172	0.815741									0.521644	0.782881		0.393395	0.836193		0.476661	0.798881		0.756519	0.872107		0.458977	0.836168		0.670077	0.844188						0.709808	0.850256		0.652143	0.82404
	0.838597	0.868637		0.408037	0.803683		0.700679	0.891067									0.532635	0.833096		0.269203	0.682058		0.86827	0.84794		0.618391	0.853769		0.540575	0.849458									0.489801	0.836891		0.602637	0.811564
	0.313793	0.783454		0.659467	0.860995		0.482039	0.787016									0.589699	0.839898		0.366388	0.778314		0.944167	0.8211		0.87305	0.862388		0.605565	0.742873									0.66985	0.747053		0.868053	0.867581
	0.48109	0.776394		0.965987	0.820556		0.661495	0.833606									0.748095	0.883694		0.402581	0.804918		0.607711	0.8486		0.81672	0.845785		0.354624	0.695576									0.578452	0.893553		0.642784	0.707299
	0.403047	0.737379		1.08988	0.821786		0.718251	0.852649									0.720673	0.926421		0.268245	0.620672		0.681509	0.831125		0.477611	0.736856		0.46069	0.726785									0.354249	0.797643		1.48493	0.871199
	0.621089	0.791467		0.268335	0.677847		0.802284	0.898786									0.484988	0.824775		0.701398	0.855201		1.32679	0.803747		0.43232	0.763143		0.679901	0.774165									0.496441	0.86998		0.708246	0.766348
	0.67893	0.786533		0.443696	0.803776		1.12509	0.784714									1.09498	0.905469		0.337167	0.760302		1.00065	0.903478		0.47865	0.768533		0.548728	0.741841									0.261398	0.708293		0.925013	0.857177
	0.630839	0.876502		0.344433	0.608617		0.684255	0.789309									0.713589	0.802658		0.495643	0.795067		0.92192	0.894257		0.396268	0.796656		0.580019	0.74339									0.420427	0.823264		0.977481	0.845929
	0.565383	0.844636		0.572216	0.868278		0.413501	0.822221									0.370619	0.755817		0.423991	0.833294		0.741059	0.821621		1.05358	0.835216		0.603739	0.82781									0.533746	0.85677		0.839601	0.870508
	1.02481	0.871925		0.596129	0.842183		1.12369	0.808026									0.458724	0.838861		0.578834	0.855398		1.11224	0.896726		1.00044	0.840765		0.362963	0.713696									0.485485	0.783169		0.740069	0.830367
	0.682831	0.766167		0.447642	0.83909		0.648314	0.853795									0.864614	0.872941		0.422693	0.828761		1.05241	0.921412		1.01023	0.84515		0.545811	0.814486									0.70308	0.778004		0.46768	0.781346
	0.601375	0.872483		0.551436	0.787546		0.63239	0.870239									0.901277	0.921758		0.675927	0.795785		1.12092	0.897443		0.969959	0.831508		0.585248	0.767922									0.286622	0.726189		0.694494	0.739377
	0.385061	0.827996		0.706984	0.820264		0.486048	0.848663									1.02785	0.919428		0.488985	0.830327		0.628033	0.820769		0.877405	0.857682		0.683334	0.85636									0.484913	0.870355		0.892131	0.820002
	0.810792	0.875826		0.485248	0.781891		0.431408	0.788248									1.10811	0.930207		0.391036	0.798456		1.05337	0.877883		0.458691	0.812659		0.460137	0.881751									0.422427	0.803027		0.564149	0.785247
	0.959419	0.84993		0.527824	0.796326		0.710145	0.806046									0.863789	0.907783		0.345719	0.78836		1.56373	0.882288		0.696784	0.82485		0.488663	0.69659									0.399506	0.815679		1.1326	0.847223
	0.541119	0.779455		0.674626	0.818257		0.580372	0.811953									0.935345	0.865972		0.634479	0.859256		0.760193	0.837479		0.575897	0.78194		0.368354	0.792014									0.4621	0.839215		0.825147	0.790872
	0.745157	0.823618		0.93244	0.808961		0.553122	0.780839									0.628255	0.827299		0.6065	0.852104		1.34073	0.900981		0.892325	0.768349		0.40341	0.746624									0.529351	0.848778		1.792	0.887278
	0.892685	0.822521		0.993378	0.888591		1.45028	0.883496									0.633462	0.847641		0.48651	0.748901		1.00207	0.89847		0.776548	0.836659		0.611262	0.730651									0.300185	0.803809		1.34901	0.878044
	1.01491	0.847743		0.757304	0.90486		1.3072	0.815913									0.475808	0.871979		0.550164	0.793845		0.621767	0.829176		0.694845	0.809471		0.576183	0.768238									0.428984	0.860882		0.569757	0.802833
	0.977047	0.873186		0.684144	0.855367		0.652252	0.829673									0.56106	0.846811		0.381677	0.800742		0.566066	0.724849		0.677295	0.7965		0.688666	0.792164									0.542166	0.858963		0.899261	0.804903
	0.799863	0.852672		0.640866	0.863779		0.430214	0.762136									0.697381	0.892696		0.550191	0.758339		0.840511	0.858233		1.07036	0.843111		0.530713	0.803637									0.414486	0.853665		0.81466	0.836885
	0.680493	0.835002		0.837641	0.908874		1.06318	0.932182									0.464382	0.873481		0.490397	0.827347		0.65945	0.841677		0.535625	0.821675		0.855688	0.838762									0.667764	0.909543		0.653981	0.852406
	0.630957	0.789142		0.507529	0.795028		0.637708	0.808827									0.913192	0.839254		0.303753	0.843682		0.686744	0.819374		0.591834	0.839749		0.574531	0.715885									0.483598	0.865972		1.05823	0.846656
	0.635271	0.829462		0.92812	0.836412		0.330988	0.856376									1.037	0.897843		0.352857	0.83502		1.1223	0.834326		0.678752	0.875834												0.541178	0.913443		0.830053	0.849245
	0.53545	0.85636		0.518419	0.790472		0.731859	0.876602									0.755752	0.832183		0.318125	0.761876		0.583193	0.767542		0.527678	0.789803												0.771441	0.831946		0.47131	0.786297
	0.841038	0.815561		0.646282	0.772693		0.439315	0.832927									0.66544	0.818763		0.313353	0.806158		1.2621	0.863725		0.44466	0.788369												0.454546	0.786986		0.497339	0.782209
	0.701371	0.851721		0.458042	0.836558		0.774374	0.867596									0.661807	0.851604		0.461604	0.819378		1.14385	0.887178		0.582499	0.848007												0.592218	0.794115		0.779471	0.834769
	0.677978	0.868828		1.00772	0.915252		0.644158	0.805648									0.774262	0.86463		0.440893	0.837149		1.10217	0.871591		0.518438	0.752088												0.522893	0.877512		0.966673	0.838873
	0.495941	0.89819		1.03036	0.88179		0.514618	0.792498									0.40067	0.769937		0.425197	0.840075		0.882311	0.865474		0.307737	0.650172												0.657276	0.791195		0.435519	0.696487
	0.895395	0.862984		0.617419	0.824107		0.570298	0.847763									0.642924	0.839962		0.539927	0.839551		1.09816	0.911288															1.12815	0.876888		0.474299	0.821786
	0.655335	0.855629		0.530069	0.79833		0.502579	0.779291									0.825595	0.889343		0.44368	0.839094		0.925584	0.837396															0.458076	0.746036		0.796694	0.880211
	1.33944	0.877527		0.780232	0.894334		0.440209	0.708504									0.645507	0.773352		0.414528	0.755436		0.847161	0.86067															0.835842	0.869031		1.66065	0.777191
	0.648009	0.799601		0.906997	0.876041		1.1807	0.783637									0.434755	0.802066		0.539118	0.845692		0.611256	0.83273															0.245458	0.700392		0.791067	0.854647
	0.786136	0.856198		0.686269	0.856828		0.464931	0.725624									0.7452	0.90028		0.50404	0.874042		0.459024	0.847223															0.730745	0.916		2.15813	0.773284
	0.64161	0.830996		0.483726	0.757313		0.617383	0.817219									0.67829	0.920355		0.252999	0.750104		0.594946	0.852599															0.511629	0.901003		0.672393	0.811295
	1.23495	0.873105		0.84505	0.886591		0.965751	0.887885									0.429312	0.878054		0.41229	0.82308		1.91652	0.906713															0.592284	0.775867		0.477193	0.795354
	0.604335	0.775167		0.551208	0.821402		0.557476	0.798377									0.457277	0.853545		0.501546	0.82555		0.747929	0.821621															0.528611	0.892744		0.612416	0.759303
	0.802778	0.813736		0.706992	0.747572		0.747919	0.839962									0.743961	0.889608		0.400493	0.753914		0.618534	0.845256															0.347776	0.811365		0.845177	0.831372
	0.542457	0.744166		0.56304	0.769362		0.544858	0.789756									0.535833	0.846517		0.513048	0.797732		1.30207	0.862953															0.549266	0.863525		0.913244	0.849519
	0.548932	0.805883		0.780065	0.798625		0.701763	0.841463									0.76402	0.82782		0.396097	0.776763		0.544661	0.77926															0.426117	0.895775		0.894226	0.863493
	0.763461	0.797995		0.451443	0.703512		0.65729	0.822447									0.775633	0.891087		0.357379	0.750493																		0.509716	0.864199		0.746014	0.802526
	1.04475	0.838683		0.479539	0.816051		1.29715	0.805903									0.585943	0.850367		0.526824	0.792583																					0.628353	0.817871
	0.692934	0.851231		0.76458	0.893606		1.45183	0.931204									0.452805	0.800294		0.50862	0.743651																					0.52621	0.8487
	0.84182	0.810243		1.03812	0.909625		0.633462	0.81815									0.754025	0.82816		0.437954	0.663174																					0.499374	0.759541
	0.943283	0.794252		0.384487	0.768393		1.07714	0.915092									0.752438	0.894521																								0.761649	0.844798
	0.702933	0.775445					0.64208	0.820622									0.803269	0.840291																								0.83214	0.772148
							0.715852	0.821928									1.05111	0.805928																								0.962453	0.820167
							0.440341	0.825595									0.543902	0.69815																								0.706757	0.819201
							0.52439	0.787086									0.40852	0.702225
							0.896581	0.878847									0.798979	0.833692
																	0.738897	0.737629

## Sheet: Fig.1K G-ratio
Control			Susceptible			Resilient
	g-ratio			g-ratio			g-ratio
mouse 1	0.8279		mouse 1	0.8477		mouse 1	0.8222
mouse 2	0.8204		mouse 2	0.802		mouse 2	0.8289
mouse 3	0.8221		mouse 3	0.8474		mouse 3	0.761433
mouse 4	0.780778		mouse 4	0.804497		mouse 4	0.771449
mouse 5	0.778505		mouse 5	0.781352		mouse 5	0.772113
			mouse 6	0.790084
			mouse 7	0.776766
