# Supplementary material for: Region-specific myelin differences define behavioral consequences of chronic social defeat stress in mice
Source: eLife. 2019 Aug 13;8:e40855. doi: 10.7554/eLife.40855 (PMC6692108; doi:10.7554/eLife.40855)
Supplement: Figure 2—source data 1. [file elife-40855-fig2-data1.xlsx]

## Sheet: Fig 2B. % MBP area
		% MBP area
	Control
	image 1	image 2	image 3	image 4
mouse 1	7.294	5.456	9.004	6.941
mouse 2	3.877	7.284	3.788	8.47
mouse 3	6.964	2.754	6.941	5.735
	Susceptible
	image 1	image 2	image 3	image 4
mouse 1	6.485	8.044	10.783	5.834
mouse 2	5.632	4.675	4.978	6.995
mouse 3	3.872	5.371	4.974	5.673
	Resilient
	image 1	image 2	image 3	image 4
mouse 1	3.838	4.643	3.293	3.729
mouse 2	4.84	10.816	3.66	3.712
mouse 3	3.708	4.382	6.822	10.479

## Sheet: Fig.2D-E MBP-covered segment
Control
	Length (µm)				SI ratio
	image 1	image 2	image 3	image 4
mouse 1	17.249	23.208	22.4	25.963	1.61157
mouse 2	22.669	20.273	17.758	19.76	1.35368
mouse 3	19.17	19.345	12.068	19.734	1.45798
mouse 4	24.86	33.959	24	29.407	2.50943
mouse 5	29.826	27.94	21.322	23.807	1.72581
mouse 6	37.522	35.396	35.875	31.892	2.57812
mouse 7	22.01	27.011	17.608	21.471	3.88889
mouse 8	20.513	9.553	47.644	15.452	2.625
Susceptible
	Length (µm)				SI ratio
	image 1	image 2	image 3	image 4
mouse 1	17.129	18.746	18.237	19.375	0.235294
mouse 2	18.866	14.344	19.165	17.009	0.918236
mouse 3	16.081	22.789	16.77	24.286	0.629346
mouse 4	18.387	14.584	15.871	20.513	0.833333
Resilient
	Length (µm)				SI ratio
	image 1	image 2	image 3	image 4
mouse 1	19.465	14.284	19.495	21.98	1.65598
mouse 2	24.795	17.309	20.962	19.794	1.50921
mouse 3	19.465	18.926	28.359	25.035	1.08376
mouse 4	23.118	23.927	29.048	26.053	2.33333
mouse 5	22.519	22.879	16.321	20.932	1.77049
mouse 6	27.7	28.389	33.21	33.15	3.4878

## Sheet: Fig.2G-H Internodal length
Control
	average internodal length (µm)	SI ratio
mouse 1	17.1691	2.50943
mouse 2	22.0508	1.72581
mouse 3	18.0782	2.57812
mouse 4	21.176	3.88889
mouse 5	17.105	2.625
mouse 6	15.7782	1.16456
mouse 7	33.0587	1.59524
mouse 8	21.5467	1.23729
mouse 9	17.3504	1.61157
mouse 10	17.9297	1.35368
mouse 11	24.4651	1.45798
Susceptible
	average internodal length (µm)	SI ratio
mouse 1	18.0971	0.833333
mouse 2	22.4803	0.775
mouse 3	17.64	0.735043
mouse 4	18.6685	0.235294
mouse 5	19.8124	0.918236
mouse 6	18.8	0.629346
Resilient
	average internodal length (µm)	SI ratio
mouse 1	24.1062	2.33333
mouse 2	20.067	1.77049
mouse 3	21.7989	1.30769
mouse 4	20.6019	1.46875
mouse 5	19.8112	1.23711
mouse 6	22.1329	1.33333
mouse 7	24.3237	1.20482
mouse 8	21.2971	1.30337
mouse 9	23.3495	1.65598
mouse 10	23.7248	1.50921
mouse 11	22.6809	1.08376

## Sheet: Fig.2J G-ratio
	Control																Susceptible																						Resilient
	mouse 1			mouse 2			mouse 3			mouse 4			mosue 5				mouse 1			mouse 2			mouse 3			mouse 4			mosue 5			mouse 6			mouse 7				mouse 1			mouse 2			mouse 3			mouse 4
	axon (μm)	g-ratio		axon (μm)	g-ratio		axon (μm)	g-ratio		axon (μm)	g-ratio		axon (μm)	g-ratio			axon (μm)	g-ratio		axon (μm)	g-ratio		axon (μm)	g-ratio		axon (μm)	g-ratio		axon (μm)	g-ratio		axon (μm)	g-ratio		axon (μm)	g-ratio			axon (μm)	g-ratio		axon (μm)	g-ratio		axon (μm)	g-ratio		axon (μm)	g-ratio
	1.04927	0.908219		0.882068	0.820977		0.545657	0.738044		1.53066	0.814487		0.421196	0.768967			0.799883	0.914298		1.03399	0.87758		0.978401	0.833321		1.61985	0.855213		0.5248	0.75083		1.17804	0.838954		0.546232	0.826712			0.759411	0.751686		0.829093	0.843106		0.888346	0.750316		0.760473	0.878642
	0.648852	0.793334		0.648784	0.818283		2.08567	0.942141		1.41769	0.826649		0.596639	0.770481			1.09876	0.859453		1.24018	0.880811		2.15462	0.896449		1.05789	0.861639		0.757542	0.860437		1.02237	0.815865		0.702186	0.838374			0.898337	0.792311		0.645969	0.862642		0.703083	0.865041		0.701029	0.798715
	0.36858	0.825609		0.542755	0.846267		0.73386	0.854458		0.975246	0.791103		0.629548	0.801959			1.34073	0.941566		0.803084	0.928211		1.25553	0.926132		0.416523	0.840007		0.713014	0.812305		0.697516	0.858907		0.725087	0.739426			0.694503	0.869996		0.886884	0.881546		0.99027	0.827855		0.797502	0.869045
	0.673785	0.757661		0.500795	0.716311		0.790795	0.798308		0.402897	0.804951		1.79991	0.822908			0.933926	0.881956		0.828646	0.855235		1.02324	0.908788		0.815507	0.894004		0.758727	0.763786		0.91422	0.864323		0.958001	0.865469			0.391221	0.839174		0.548304	0.824066		0.464135	0.819772		0.4549	0.752474
	0.365123	0.833909		0.403024	0.824835		0.751248	0.848899		0.51743	0.750442		0.513584	0.824384			0.883125	0.89926		0.846799	0.912567		1.7769	0.918131		0.480912	0.824276		1.47876	0.809173		0.509723	0.823289		0.467849	0.794822			0.339573	0.85213		0.579134	0.84573		0.484439	0.76074		1.44611	0.850769
	0.115609	0.346797		0.658348	0.838597		0.874572	0.862085		0.854465	0.754515		0.878497	0.796548			0.41589	0.876068		1.1587	0.879751		1.0487	0.865478		0.500329	0.839491		1.13599	0.783522		0.487801	0.760068		0.400063	0.756377			0.759352	0.857321		0.574694	0.798263		0.554282	0.832341		1.16028	0.819901
	0.410667	0.755458		0.449755	0.681286		0.449853	0.740774		1.00105	0.822124		0.500696	0.791114			0.80883	0.915166		1.05281	0.868395		1.27651	0.961272		0.50773	0.790283		1.22593	0.789591		1.25035	0.878821		0.638705	0.768131			1.38539	0.825053		0.72281	0.878316		0.56099	0.848054		1.07363	0.822939
	0.392234	0.813552		0.555141	0.798557		0.750825	0.838038		0.742845	0.829268		0.753721	0.779963			1.1154	0.904573		1.10005	0.911096		1.34384	0.933265		0.934162	0.856871		0.65606	0.799681		0.579571	0.785521		0.690273	0.804572			1.09309	0.809327		0.428919	0.831659		1.09596	0.755442		0.467863	0.79028
	0.761962	0.871659		0.799131	0.888196		0.493419	0.747801		0.928069	0.783848		0.885679	0.80871			0.728817	0.800688		0.847315	0.968257		1.31009	0.940572		0.844884	0.836692		0.66111	0.815166		0.912241	0.762048		0.406246	0.746598			1.35823	0.908432		0.78929	0.86538		0.57982	0.790815		1.19354	0.825081
	0.339503	0.762008		0.54513	0.805585		0.439747	0.810453		0.679408	0.782169		0.538889	0.793498			0.731492	0.894132		0.555618	0.872584		0.698169	0.901059		0.729648	0.837126		1.10803	0.875367		0.489633	0.860091		0.582688	0.751856			1.08756	0.830974		0.555419	0.852506		0.885813	0.810079		0.954504	0.871998
	0.32717	0.755935		0.598461	0.800954		0.519975	0.778599		1.67672	0.796805		0.827698	0.76161			0.857609	0.953666		0.620155	0.869388		0.780941	0.876243		0.933823	0.858244		0.753639	0.786909		1.06377	0.917594		0.561184	0.789335			0.577014	0.828574		0.633021	0.868204		0.747949	0.843156		1.34626	0.922584
	0.37127	0.718517		0.626402	0.794467		0.92872	0.769618		0.420796	0.747053		1.18338	0.774715			1.5346	0.953418		0.590532	0.902268		1.24282	0.914618		0.628087	0.795253		1.38947	0.815824		0.657379	0.870507		0.82142	0.781211			0.256211	0.860121		0.473559	0.845069		1.30595	0.746321		0.875492	0.801782
	0.722686	0.803465		0.442796	0.863969		0.887632	0.840036		0.45326	0.759751		1.62231	0.776909			0.756014	0.891781		1.17825	0.941867		1.19453	0.896119		0.605282	0.828759		0.527748	0.846726		0.568969	0.805024		0.493502	0.747117			0.375124	0.875849		0.929991	0.885713		0.700289	0.823939		1.30882	0.831609
	0.186986	0.434155		0.368157	0.66927		0.849567	0.853681		0.503688	0.758289		1.34567	0.812233			0.61749	0.814895		0.869763	0.891703		1.06992	0.828691		0.642295	0.787865		0.40726	0.833242		0.712054	0.827238		0.517389	0.76897			0.529995	0.880838		0.629626	0.750131		0.572985	0.773981		1.11177	0.845248
	0.400006	0.871778		0.614277	0.649618		0.3565	0.798627		0.376507	0.744998		1.89179	0.798192			0.613792	0.89836		0.547813	0.849276		0.624539	0.818516		0.514966	0.804753		0.786283	0.850929		0.956649	0.725291		0.514699	0.75862			0.531523	0.799937		0.570256	0.864003		1.02482	0.872111		0.721094	0.788877
	0.41064	0.740054		0.457211	0.593775		0.570104	0.802801		0.610269	0.832884		1.54756	0.797711			0.638019	0.934192		0.87181	0.940093		0.76791	0.831417		0.931185	0.800485		0.488842	0.792665		0.413891	0.816302		0.437798	0.849254			0.642675	0.898347		0.657227	0.840313		0.572792	0.768962		0.666584	0.779242
	0.354264	0.757574		0.409816	0.664747		0.456241	0.758698		1.18349	0.808565		0.897814	0.771735			0.701466	0.906067		0.762524	0.872818		1.30809	0.95019		0.626626	0.785471		0.692223	0.722646		0.797256	0.796646		0.55887	0.741806			1.01882	0.910496		0.671969	0.886873		0.474455	0.748374		0.517406	0.823392
	0.629319	0.804656		0.584126	0.799816		0.283293	0.772702		1.26566	0.799531		0.597863	0.830006			0.955652	0.841089		0.606671	0.84639		0.859433	0.922089		1.21139	0.827011		1.04198	0.832531		1.1269	0.738682		0.408147	0.730892			0.453331	0.905304		0.817181	0.843699		0.489692	0.797783		0.761082	0.83597
	0.544115	0.779235		0.513891	0.765658		0.489522	0.803943		0.656122	0.755008		0.619777	0.765839			0.408384	0.816561		0.367278	0.805503		0.848701	0.809068		0.649866	0.866579		0.867994	0.798753		1.23384	0.88422		0.83899	0.83025			0.734735	0.88004		1.70472	0.909209		0.712556	0.874216		0.79626	0.811412
	0.674809	0.776309		0.814942	0.79272		0.544263	0.81334		0.582632	0.749279		0.854181	0.795054			0.829762	0.906497		0.784941	0.895352		0.773754	0.882823		0.62692	0.833237		0.81066	0.761203		0.479642	0.727561		1.00048	0.81748			1.07096	0.932231		1.49596	0.853322		1.09197	0.838877		0.29412	0.684811
	0.530899	0.821268		0.662438	0.888259		0.425825	0.771143		0.664734	0.828241		0.638839	0.742941			0.432194	0.874347		1.08354	0.912593		0.991634	0.875277		0.801073	0.887501		1.04041	0.832739		0.990866	0.871631		0.951529	0.718277			1.19495	0.904128		1.22872	0.898204		0.833449	0.757147		0.550895	0.795561
	0.515197	0.863948		0.848459	0.873699		0.501339	0.747221		1.16942	0.749586		0.654628	0.796671			0.749553	0.892916		1.33111	0.865482		0.913467	0.887303		0.518324	0.808665		0.724311	0.835757		0.702815	0.83969		0.513314	0.798429			0.689095	0.905758		1.42014	0.864351		0.872506	0.805131		0.548635	0.790096
	1.14528	0.840655		0.61606	0.810287		0.481499	0.759131		1.06874	0.774754		0.844815	0.763619			0.618815	0.908784		1.29568	0.920119		0.550317	0.774593		0.586022	0.841552		0.529996	0.856413		0.962604	0.845704		0.52574	0.790894			0.891465	0.88058		2.25566	0.93516		0.602954	0.761198		0.650599	0.792685
	0.939181	0.877134		0.693007	0.751238		0.43588	0.713271		0.985821	0.783085		0.527391	0.741566			0.595197	0.821027		1.01693	0.938134		1.03425	0.856806		0.635117	0.765725		0.700316	0.822488		0.813402	0.827129		0.619548	0.834431			0.731699	0.916042		0.669643	0.83651		0.692898	0.849467		1.04418	0.863777
	0.495354	0.821896		0.573499	0.79642		0.583641	0.755299		0.81408	0.812584		1.40819	0.780721			0.690432	0.833166		0.82887	0.898146		1.2463	0.905294		0.7954	0.832773		1.20934	0.837155		0.890786	0.824738		0.844738	0.784986			0.760888	0.912762		0.956321	0.888509		0.464477	0.800652		0.479181	0.804282
	0.335457	0.742738		1.29927	0.88396		0.884559	0.797155		0.527166	0.837077		0.519659	0.754252			0.755633	0.909733		0.679862	0.818822		1.03952	0.938118		0.623306	0.872277		0.660691	0.839976		0.584247	0.733871		1.04594	0.859756			0.868162	0.93404		1.11271	0.90062		1.17938	0.897272		0.746326	0.730628
	0.506067	0.766513		0.428384	0.854877		0.691161	0.698542		1.28967	0.819743		0.42418	0.783472			0.924058	0.888794		0.719941	0.90943		1.22077	0.939614		0.446184	0.807334		1.01741	0.796224		0.781605	0.72832		0.559681	0.810691			0.830432	0.922549		0.529043	0.823695		0.784227	0.807249		0.696322	0.751786
	0.501837	0.66988		0.434596	0.735987		0.837067	0.690677		1.33893	0.834523		1.53241	0.763496			1.85942	0.933827		0.600495	0.853774		0.819073	0.85506		0.601001	0.831984		0.848263	0.796828		0.740404	0.819331		0.660897	0.821229			0.582277	0.838452		1.15177	0.862003		0.905444	0.813066		0.904985	0.841226
	0.526818	0.824431		0.757463	0.854583		0.729743	0.840106		1.07793	0.822709		1.01176	0.805568			0.413001	0.93698		1.1406	0.919024		1.06208	0.911706		1.071	0.793804		0.81036	0.897499		0.911313	0.868147		0.480117	0.772298			0.78122	0.835397		0.504123	0.658478		0.684023	0.817008		1.15717	0.897467
	0.435145	0.686297		0.239742	0.807511		1.28355	0.84246		0.792843	0.795452		1.46033	0.80664			0.703166	0.961997		0.893603	0.884935		0.692443	0.856493		0.798413	0.804032		0.5216	0.844279		0.800707	0.886966		0.454455	0.878699			0.60978	0.827954		0.827763	0.86019		0.64218	0.848112		0.535903	0.80739
	0.526552	0.802896		0.106866	0.799938		0.982933	0.773977		0.851322	0.723563		1.02066	0.836921			0.362777	0.834976		1.18061	0.910804		1.20214	0.921182		1.06372	0.859996		0.597267	0.928433		0.868416	0.828532		0.926633	0.852285			1.2641	0.938154		0.825074	0.899149		1.33859	0.833086		0.689546	0.80339
	0.863987	0.806905		0.117258	0.823861		1.19377	0.802921		1.04539	0.811867		0.618164	0.777531			0.931719	0.874748		0.685606	0.908027		0.851047	0.838448		0.476819	0.780362		0.880787	0.836196		0.473635	0.862805		0.656259	0.741789			0.492649	0.876028		0.828869	0.805867		0.882158	0.861495		0.803468	0.880151
	0.323877	0.748193		0.0929606	0.760746		0.472597	0.697241		1.08212	0.703887		0.925357	0.83789			0.537979	0.906399		0.574911	0.810337		0.327541	0.818529		0.553846	0.823024		0.682638	0.84356		0.895082	0.834798		0.48396	0.762182			0.500101	0.91754		0.587636	0.859456		1.09017	0.79049		0.981139	0.85337
	0.762432	0.846503		0.213505	0.874811		0.449167	0.736957		1.15162	0.80996		1.01096	0.774509			0.571084	0.838958		0.850578	0.871954		0.616577	0.874485		1.04511	0.880509		0.445459	0.772849		0.424663	0.826737		0.499582	0.753331			1.53232	0.90146		0.729427	0.855924		0.551243	0.793796		0.540206	0.795614
	0.415211	0.816733		0.280369	0.869421		0.625145	0.869292		0.72033	0.771106		0.406523	0.680652			0.858025	0.935832		0.926005	0.891938		0.824583	0.810979		0.575129	0.848177		1.06935	0.817187		0.662317	0.904123		0.519343	0.845036			0.631567	0.879402		1.15645	0.876875		0.771325	0.864554		0.475709	0.785327
	0.673083	0.775628		0.176287	0.900317		1.27724	0.785524		0.692851	0.78915		0.646983	0.82589			1.08619	0.945911		0.676861	0.900275		0.888211	0.891211		0.573329	0.858481		0.668567	0.783392		0.890628	0.809147		0.47256	0.850924			0.724927	0.928819		0.85397	0.826131		1.05207	0.899384		0.767211	0.801905
	0.807954	0.755368		0.0995486	0.67444		0.903576	0.844272		1.29942	0.812988		0.526813	0.812159			1.03521	0.926806		1.06021	0.940509		1.04673	0.808928		0.686882	0.845413		1.5032	0.765096		0.794097	0.816789		0.892493	0.912762			0.764647	0.924874		0.69663	0.857233		0.728089	0.812229		0.99605	0.85807
	0.268266	0.671793		0.125763	0.863641		0.799586	0.77112		0.455967	0.779778		0.710307	0.817007			1.37311	0.822725		1.03873	0.923036		1.04044	0.86544		0.946651	0.863786		0.90477	0.77285		0.626817	0.83253		1.0397	0.808952			0.752841	0.895		0.582843	0.846561		0.788923	0.82636		0.517656	0.817651
	0.562547	0.766055		0.163824	0.863326		0.620816	0.788355		0.602526	0.804375		1.61196	0.781799			0.812509	0.860648		0.63827	0.899011		1.24807	0.830149		0.498715	0.836549		0.414378	0.802349		0.596483	0.844654		0.954211	0.833413			0.740905	0.831675		0.62494	0.759507		0.953283	0.821241		0.921608	0.867193
	0.741877	0.867446		0.10505	0.804986		0.483498	0.776845		0.573742	0.768991		1.41988	0.72833			0.872951	0.914963		0.525767	0.899362		0.90487	0.842639		0.644177	0.799858		0.607068	0.845708		1.22839	0.907348		0.822299	0.739316			0.831302	0.903959		0.329797	0.703737		1.47454	0.903324		0.390772	0.898739
	0.371413	0.756544		0.867183	0.826763		0.527877	0.769215		0.795257	0.849998		0.557174	0.752919			0.822517	0.899653		0.642309	0.902432		0.660223	0.858943		0.649746	0.826161		0.437328	0.786975		1.06542	0.85257		1.01323	0.756228			0.52299	0.916868		0.914877	0.884753		0.710697	0.851774		0.683089	0.859309
	0.810025	0.804805		0.585356	0.790318		0.576175	0.799784		0.642015	0.794559		0.550156	0.782531			0.635112	0.910916		0.520863	0.838134		0.922417	0.92702		0.692954	0.819221		0.460892	0.78927		0.454237	0.691826		1.15114	0.888187			0.53887	0.866067		0.749156	0.876415		0.954012	0.893077		0.717627	0.836301
	0.702375	0.906177		0.650374	0.836941		0.592193	0.790141		0.599001	0.769286		0.705447	0.819386			0.508771	0.914743		0.619034	0.824728		1.91727	0.923667		0.579319	0.835982		0.597072	0.793185		1.61968	0.84197		0.480353	0.75853			0.479624	0.817123		0.479787	0.868543		0.602702	0.848891		0.583966	0.751124
	0.559902	0.797977		0.798177	0.777427		0.820579	0.829197		0.471862	0.811089		0.468903	0.776198			0.826306	0.91911		0.488233	0.854202		0.995823	0.897898		0.593397	0.869333		0.626868	0.777848		1.0448	0.839272		0.534025	0.841202			1.00115	0.855135		1.31702	0.890239		0.487338	0.849232		0.487284	0.803969
	0.526543	0.773979		0.742373	0.80021		0.991044	0.888613		0.600453	0.781953		0.699227	0.797641			0.700508	0.909807		0.564922	0.804257		0.670027	0.881862		0.781327	0.777489		0.536494	0.78232		1.11291	0.838853		0.470639	0.756916			0.880571	0.812774		0.636263	0.860838		0.687891	0.861002		0.530318	0.831389
	0.616984	0.841522		0.383103	0.802981		0.693606	0.809666		0.465683	0.717665		0.596592	0.784262			0.957157	0.864997		1.13367	0.914468		0.449859	0.835616		0.786963	0.856472		0.572249	0.812033		0.745914	0.774433		0.449314	0.741716			0.682281	0.891155		0.669157	0.855268		0.543425	0.815876		0.527939	0.71818
	0.928975	0.802793		0.496905	0.776049		1.30545	0.834947		1.1528	0.754117		1.39821	0.816092			0.575966	0.850305		0.810904	0.953796		0.389063	0.79116		0.553219	0.807639		0.45273	0.77592		0.499391	0.682555		1.08587	0.807617			0.946569	0.921055		0.941443	0.842929		0.597876	0.826621		0.552171	0.828902
	0.980987	0.78802		0.495447	0.796767		0.913206	0.807462		0.904272	0.833108		1.02654	0.803609			0.53548	0.828159		0.583927	0.882357		0.749611	0.876481		1.15605	0.822236		0.535088	0.869892		0.642447	0.760347		0.551066	0.800487			0.723578	0.906109		1.08506	0.839835		0.91059	0.888428		1.35351	0.914251
	0.811444	0.871748		0.472318	0.814818		1.08298	0.814104		0.781193	0.800279		0.582352	0.822682			0.617282	0.873882		0.53127	0.859826		1.0919	0.926344		0.931133	0.889234		0.490184	0.813683		1.51707	0.87686		0.709546	0.879577			0.574142	0.884494		1.13991	0.907622		1.09409	0.868196		0.622558	0.825207
	0.889047	0.847221		0.771067	0.793787		1.29659	0.876849		0.418956	0.771445		0.375902	0.732813			0.98335	0.866849		0.527137	0.82209		1.11388	0.933812		0.396663	0.821056		1.26881	0.8613		0.845017	0.858148		0.5971	0.776541			0.713617	0.855078		0.901647	0.805275		0.689791	0.842376		1.29481	0.713383
	0.810861	0.809954		0.563397	0.729764		0.705191	0.847686		1.02649	0.809886		0.315612	0.684324			0.575191	0.862441		0.598683	0.867121		0.768221	0.848522		0.667425	0.811149		1.62374	0.867308		0.821007	0.833886		0.686929	0.816637			0.713269	0.875761		0.420777	0.852821		0.451957	0.841797		1.01842	0.815585
	0.454127	0.785206		0.453571	0.700113		0.476962	0.772751		1.26617	0.773027		1.55362	0.79673			0.508766	0.854394		0.543117	0.819803		1.33372	0.928401		0.439669	0.770576		0.762622	0.757551		0.443113	0.798835		0.500766	0.81839			0.595388	0.914654		0.581017	0.810438		0.539687	0.803911		0.53007	0.723608
	0.434699	0.939937		0.950855	0.830341		0.625	0.82611		0.525056	0.705867		0.639787	0.788839			0.592993	0.876785		1.00606	0.947669		1.319	0.969578		0.654261	0.787527		0.38418	0.790135		0.476468	0.812339		0.369277	0.759175			0.88239	0.924851		0.751893	0.90083		1.0274	0.846106		1.09234	0.7779
	0.551565	0.846325		0.596816	0.843047		0.822998	0.763705		0.586151	0.837666		0.593746	0.836497			0.630615	0.871275		0.600826	0.886523		1.05411	0.923091		0.5676	0.825336		0.395789	0.773262		0.594952	0.786592		0.646168	0.793881			0.884172	0.814621		0.532429	0.857475		0.557819	0.870384		0.814667	0.739842
	0.806521	0.773238		0.643293	0.83335		0.798339	0.828317		0.712109	0.729194		0.457378	0.800482			0.647891	0.836418		0.773727	0.897544		0.510447	0.869423		0.847117	0.831013		0.478051	0.754578		0.605673	0.850482		0.398334	0.756007			1.0133	0.925868		0.54655	0.796168		0.624052	0.848931		0.530355	0.830358
	0.801723	0.793741		0.759838	0.826653		1.25673	0.826531		0.854288	0.794056		0.329932	0.685436			0.812763	0.890293		1.10763	0.902706		0.9099	0.79255		0.524741	0.769223		0.832979	0.842905		0.850121	0.880213		0.551306	0.779997			1.19674	0.82368		0.80425	0.824962		0.798046	0.766075
	0.582052	0.756803		1.02453	0.836349		0.465807	0.840611		0.549124	0.82142		0.86868	0.819344			0.517045	0.811645		0.781363	0.877998		1.14806	0.881532		1.04472	0.826651		0.912626	0.785948		1.12311	0.907689		1.22564	0.809652			0.938017	0.828584		1.12217	0.842534		0.830003	0.844955
	0.8446	0.843011		0.607316	0.841335		0.562787	0.862974		0.487482	0.764361		2.52973	0.827477			0.683758	0.816246		0.944537	0.904132		0.334227	0.809891		0.770952	0.829696		0.407894	0.743937		1.18206	0.861059		1.01486	0.758856			0.957345	0.817577		1.1338	0.873645		1.1541	0.867978
	0.799416	0.829782		0.425777	0.811452		1.30978	0.823121					1.09372	0.724605			1.32761	0.936525		1.19988	0.922961		0.516074	0.855995		0.877494	0.813449		0.570142	0.824015		0.985837	0.904655		0.623163	0.775861			0.877583	0.929008		0.481191	0.767874		0.639092	0.873415
	0.820042	0.794085		1.11789	0.788106		0.939929	0.83156					0.562024	0.810789			1.68309	0.914611		0.820179	0.903259		0.49576	0.828175		0.639065	0.794398		0.837669	0.79854		0.968681	0.844299		0.918249	0.8309			0.918356	0.89649		0.610781	0.833384		0.561065	0.731568
	0.579647	0.783943		1.19484	0.828482		0.871564	0.883981					0.895366	0.785994			0.55727	0.867597		0.76785	0.885862		1.16476	0.887583		1.03291	0.868449		0.733509	0.854734		0.414207	0.790866		0.501117	0.75735			0.598078	0.858475		1.22072	0.909668		0.689401	0.829377
	1.37874	0.826118		1.27271	0.835344		0.604661	0.813208					1.18553	0.8235			0.742949	0.856074		0.656554	0.833072		0.967181	0.858397		0.475857	0.782248		0.774834	0.822017		0.384219	0.736019		0.474977	0.837619			0.771645	0.881452		0.570724	0.801548		0.654142	0.822088
	0.806819	0.825143		0.379674	0.703105		0.510421	0.837643					0.439546	0.811372			1.38981	0.972512		0.524075	0.879654		0.393754	0.844293		0.466167	0.887174		0.413688	0.755459		1.17475	0.80765						0.752889	0.801236		0.947101	0.890869		0.659108	0.806159
	0.816248	0.773145		0.70377	0.829909		0.587603	0.824587					0.460951	0.761432			0.880032	0.897505		1.11618	0.88182		1.73624	0.870842					0.527616	0.807924		0.693584	0.762195						1.00707	0.851465		0.50968	0.741125		0.44101	0.75894
	0.796593	0.718256		0.418394	0.785088		0.46548	0.78123					0.938696	0.796073			0.916167	0.837585		0.847579	0.902331		0.54261	0.862066					0.603621	0.846726		0.580929	0.702028						0.732343	0.892378		0.587171	0.869023		0.593255	0.811443
	1.15948	0.83023		1.30814	0.844974		0.486227	0.795493					0.812752	0.743355			0.892388	0.875664		0.801123	0.899649		1.0718	0.879138					0.633183	0.837117		0.642322	0.847426						1.11242	0.916622		0.437619	0.8298		0.961057	0.807914
	0.690174	0.686686		0.45744	0.708604		0.603102	0.783485					0.602183	0.847955			0.687227	0.911092		1.14015	0.948972		1.41295	0.815863					0.601925	0.831653		0.852061	0.815331						1.08977	0.907475		1.15706	0.912971		0.676751	0.809776
	0.916844	0.728411		0.439914	0.837131		0.606399	0.829095					0.727763	0.798032			0.787654	0.881352		1.28691	0.936942		1.34783	0.951587					0.853376	0.808629		1.87024	0.794896						0.600193	0.839753		0.77548	0.882896		0.597091	0.778027
	0.649671	0.850633		0.726468	0.853195		0.816031	0.77469					0.848789	0.806315			0.840659	0.84769		1.14755	0.910942		1.21706	0.922073					0.483908	0.758603		0.746372	0.808414						0.445159	0.865052		0.602143	0.897764		0.867702	0.786865
	0.335542	0.817361		0.839663	0.791477		0.987726	0.85508					0.453546	0.778222			0.3375	0.80198		0.913624	0.920812		0.465301	0.789367					1.54131	0.849833		1.58074	0.918508						0.935071	0.907914		0.514809	0.847629		0.835905	0.818689
	0.75084	0.799658		1.3335	0.798565		0.713484	0.800406					0.609731	0.808565			0.503223	0.895177		1.21831	0.917116		0.561357	0.881212					1.14973	0.814503		0.633022	0.812409						0.705608	0.87178		1.45416	0.932273		0.890642	0.848418
	0.739914	0.798219		1.01251	0.766461		0.546001	0.867585									0.884448	0.921852		0.933147	0.854903		0.53129	0.81228								0.881208	0.831247						0.494811	0.815174		1.2027	0.909847		0.49317	0.73927
	0.440299	0.631827		0.604223	0.807287		0.696473	0.842349									0.47002	0.92287		0.420898	0.858376		1.72938	0.896207								1.46594	0.79865						0.766361	0.901926		0.702507	0.83248
	0.634604	0.761398		1.1071	0.815264		0.501734	0.857566									0.752389	0.909379		0.37042	0.786588		1.14917	0.886912								1.06066	0.858674						0.587579	0.908985		0.58973	0.804385
	0.59255	0.810115		0.71769	0.804009		0.767626	0.749351									0.66225	0.855134		0.938995	0.923436		1.26849	0.932006								0.729978	0.859736						0.587049	0.901745		1.46696	0.908625
	0.790831	0.775465		0.490168	0.754428		0.700506	0.805667									0.829771	0.894167		0.865535	0.939685		1.2994	0.862804								0.506965	0.801218						0.760463	0.934647		0.814494	0.888028
	0.649516	0.823836		1.19253	0.875489		0.609745	0.797002									0.837984	0.886449		0.719189	0.886867		1.16136	0.913265								1.00567	0.842695						0.477672	0.851457		0.7611	0.846239
	0.738596	0.77316		1.1031	0.876255		0.408877	0.771588									0.905242	0.900385		0.965103	0.932067		0.602609	0.915703								1.5021	0.817452						1.09762	0.859655		0.937356	0.89472
	0.692022	0.740843		0.537574	0.752727		0.393721	0.717129									0.539911	0.857148		0.64514	0.920714		1.03105	0.909416								0.930087	0.899676						0.57274	0.900106		1.04757	0.870398
	0.565851	0.749532		0.801218	0.816092		0.899115	0.81188									1.69827	0.912069		0.5524	0.920945		1.04102	0.910206								0.649909	0.848486						0.97478	0.897677		0.841724	0.845907
	1.00228	0.81685		0.672228	0.768199		0.587162	0.750278									0.429942	0.916282		0.953049	0.890103		1.56852	0.928261								1.0447	0.80047						0.872715	0.910688		0.740111	0.881055
	0.889542	0.721419		1.32258	0.793797		1.18728	0.786275									0.486237	0.853691		0.653821	0.886953		1.25148	0.928691								0.706293	0.811714						0.620475	0.826116		1.26634	0.863187
	0.699067	0.672291		1.68229	0.861935		0.67123	0.825754									0.92484	0.831705		0.763883	0.884087		1.52014	0.923601								0.872495	0.878533						0.679331	0.842799		0.469667	0.824579
	1.04178	0.827624		0.739809	0.788165		1.30531	0.778938									0.615752	0.917243		0.607012	0.939219		0.54397	0.876476								0.619191	0.819591						0.598374	0.841761		0.822199	0.79453
	0.398142	0.780163		1.13284	0.787152		0.946454	0.888548									0.604785	0.857504		0.817766	0.890891		1.10785	0.917102								0.724929	0.905035						0.329466	0.778027		0.905379	0.79393
	0.687465	0.804055		0.697255	0.899557		0.795247	0.896568									1.1207	0.915246		0.88511	0.893381		1.62896	0.925631								0.500155	0.839361						0.550763	0.87615		0.707881	0.812833
	0.585106	0.710402		0.996169	0.765854		1.17436	0.776038									0.549714	0.829032		0.549333	0.868457		0.837974	0.858186															0.364	0.784225		0.61607	0.821128
	0.557396	0.868077		1.50844	0.793811		0.512668	0.875771									0.433765	0.804167		0.625979	0.848016		1.14653	0.891232															0.578771	0.881433		0.739586	0.843574
	0.81122	0.753935		0.721817	0.683768		0.628368	0.820904									0.572582	0.837484		1.01529	0.910212		1.02485	0.89117															0.669362	0.906005		1.39715	0.906908
	0.650944	0.742352		1.1798	0.861496		0.317174	0.79193									0.459093	0.849818		1.11361	0.934096		1.53463	0.945478															0.643295	0.881339		0.61787	0.782809
	0.908264	0.765885		0.473293	0.736917		0.803203	0.906131									1.08573	0.901435		0.751825	0.909317		0.630354	0.821312															0.48634	0.836814		0.809737	0.834242
	0.660784	0.825262		0.530965	0.77164		1.1862	0.863966									1.13066	0.910522		0.946913	0.903969		0.720207	0.840039															0.813425	0.921342		0.6595	0.841687
	0.430678	0.802437		0.392625	0.756014		1.27164	0.816175									0.573875	0.911737		0.848999	0.842782		0.811106	0.841508															0.546318	0.904308		0.528536	0.804922
	0.354811	0.737368		1.17119	0.78354		1.20895	0.768081									0.713204	0.888656		0.874437	0.853922		2.20871	0.941004															0.445844	0.889199		1.37322	0.881482
	0.757362	0.802004		0.397891	0.821237		1.01566	0.804977									1.17546	0.925635		0.509067	0.859329		0.558157	0.839114															0.615373	0.845973		0.737544	0.841179
	0.264532	0.697855		1.22871	0.771829		1.00506	0.827827									0.98745	0.903363		0.654266	0.846419		0.535214	0.886431															0.336185	0.92368		0.828661	0.802268
	0.728528	0.879142		0.622303	0.756495		1.30739	0.825497									1.35425	0.894483		0.704359	0.899647		0.965584	0.898553															0.874795	0.902974		0.730233	0.851906
	0.693337	0.805279		0.860302	0.796021		1.1697	0.799561									1.13291	0.905776		0.830851	0.842168		0.915221	0.861187															0.562473	0.846654		0.37635	0.830771
	0.62111	0.768814		1.81019	0.844885		0.883233	0.823665									0.678142	0.861821		0.404044	0.829017		2.0888	0.934033															1.00645	0.915272		0.577569	0.841222
	0.302801	0.68377		0.500497	0.780689		0.712686	0.822167									0.893681	0.886217		0.887546	0.932775		1.02637	0.86777															0.872005	0.912892		1.06263	0.879757
	0.53709	0.857353		1.83309	0.879621		0.954044	0.904996									1.037	0.896654		0.796456	0.871103		1.14055	0.940143																		0.848974	0.860926
	0.800388	0.716368		0.798328	0.783023		0.715819	0.836962									0.728116	0.869789		0.431954	0.874286		1.0736	0.874462																		1.08986	0.820901
	1.08867	0.799479		1.17227	0.830447		0.69194	0.764549									0.618699	0.881297		0.910016	0.879308		1.7218	0.915731																		0.956027	0.804691
	0.669034	0.659704					1.48097	0.811203												0.570222	0.80258		1.1529	0.93765																		0.874339	0.904287
	0.428735	0.777605					1.52337	0.809775												0.643994	0.861215		1.24025	0.944688																		1.11285	0.917612
	0.615848	0.659892																					1.19586	0.928172																		0.575601	0.865096
	1.02248	0.79115																					0.804933	0.899675																		0.677133	0.865044
	0.529024	0.847979																					0.70715	0.890651																		0.767367	0.825893
	0.460804	0.794045																					1.26218	0.952765																		0.644039	0.806738
																							1.22906	0.899618
																							1.15216	0.916012

## Sheet: Fig.2K G-ratio
Control			Susceptible			Resilient
	g-ratio			g-ratio			g-ratio
mouse 1	0.7809		mouse 1	0.8844		mouse 1	0.8766
mouse 2	0.7994		mouse 2	0.8869		mouse 2	0.8492
mouse 3	0.8075		mouse 3	0.8846		mouse 3	0.821778
mouse 4	0.787009		mouse 4	0.828361		mouse 4	0.814734
mouse 5	0.787312		mouse 5	0.811494		mouse 5	0.80167
			mouse 6	0.825292
			mouse 7	0.796424
