# Supplementary material for: Region-specific myelin differences define behavioral consequences of chronic social defeat stress in mice
Source: eLife. 2019 Aug 13;8:e40855. doi: 10.7554/eLife.40855 (PMC6692108; doi:10.7554/eLife.40855)
Supplement: Figure 3—source data 1. [file elife-40855-fig3-data1.xlsx]

## Sheet: Fig.3C OLIG2 NG2 CC1
Control						Control						Control
	Olig2+/mm^2						NG2+/mm^2						CC1+/mm^2
	image 1	image 2	image 3	image 4			image 1	image 2	image 3	image 4			image 1	image 2	image 3	image 4
mouse 1	182.613	199.214	171.546	177.079		mouse 1	44.2698	27.6686	38.7361	44.2698		mouse 1	116.208	105.141	83.0059	83.0059
mouse 2	110.675	138.343	143.877			mouse 2	44.2698	38.7361	44.2698	55.3373		mouse 2	49.8035	66.4047	71.9385
mouse 3	232.417	171.546	143.877	177.079		mouse 3	38.7361	33.2024	33.2024	27.6686		mouse 3	105.141	99.6071	77.4722	77.4722
												mouse 4	77.4722	49.8035	110.675	77.4722
												mouse 5	105.141	143.877	66.4047	49.8035
Susceptible						Susceptible						mouse 6	149.411	121.742	66.4047	44.2698
	Olig2+/mm^2						NG2+/mm^2					mouse 7	138.343	143.877	71.9385	71.9385
	image 1	image 2	image 3	image 4			image 1	image 2	image 3	image 4		mouse 8	138.343	143.877	71.9385	71.9385
mouse 1	154.944	171.546	188.147	143.877		mouse 1	33.2024	71.9385	38.7361	44.2698
mouse 2	138.343	166.012	149.411	143.877		mouse 2	55.3373	88.5396	44.2698	66.4047
mouse 3	138.343	166.012	110.675	127.276		mouse 3	55.3373	60.871	55.3373	49.8035		Susceptible
													CC1+/mm^2
													image 1	image 2	image 3	image 4
Resilient						Resilient						mouse 1	83.0059	83.0059	66.4047	71.9385
	Olig2+/mm^2						NG2+/mm^2					mouse 2	71.9385	83.0059	66.4047	60.871
	image 1	image 2	image 3	image 4			image 1	image 2	image 3	image 4		mouse 3	38.7361	27.6686	49.8035	49.8035
mouse 1	210.282	204.748				mouse 1	33.2024	49.8035	16.6012	60.871
mouse 2	154.944	143.877	132.809	166.012		mouse 2	11.0675	16.6012	27.6686	5.53373
mouse 3	154.944	160.478	127.276			mouse 3	27.6686	33.2024	16.6012	11.0675
												Resilient
													CC1+/mm^2
													image 1	image 2	image 3	image 4
												mouse 1	149.411	127.276
												mouse 2	88.5396	71.9385	71.9385	94.0734
												mouse 3	83.0059	83.0059	60.871
												mouse 4	77.4722	55.3373	127.276	33.2024
												mouse 5	33.2024	71.9385	143.877	60.871
												mouse 6	138.343	94.0734	116.208	105.141
												mouse 7	110.675	66.4047	33.2024	55.3373

## Sheet: Fig.3D H3K9me3
Control
	Mean Intensity
	image 1	image 2	image 3	image 4
mouse 1	2263	1501	990
mouse 2	905	1482	1432	1117
mouse 3	1205	1625	1456	1133
Susceptible
	Mean Intensity
	image 1	image 2	image 3	image 4
mouse 1	995	435	513	1394
mouse 2	817	281	653	474
Resilient
	Mean Intensity
	image 1	image 2	image 3	image 4
mouse 1	460	1235	659	1777
mouse 2	903	1054	720	1598
mouse 3	1059	774	1146	2058
mouse 4	1210	811	1046	1245
mouse 5	2003	986	1800
