# Supplementary material for: Region-specific myelin differences define behavioral consequences of chronic social defeat stress in mice
Source: eLife. 2019 Aug 13;8:e40855. doi: 10.7554/eLife.40855 (PMC6692108; doi:10.7554/eLife.40855)
Supplement: Figure 4—source data 1. [file elife-40855-fig4-data1.xlsx]

## Sheet: Fig.4C 7dpi SI Ratio
Control			LPC
	SI Ratio			SI Ratio
mouse 1	1.1554		mouse 1	0.515004
mouse 2	1.45067		mouse 2	1.16331
mouse 3	1.89969		mouse 3	1.0058
mouse 4	1.04072		mouse 4	1.45599
mouse 5	1.27548		mouse 5	1.20814
mouse 6	1.31643		mouse 6	1.12143
mouse 7	1.20818		mouse 7	0.841566
mouse 8	1.14364		mouse 8	1.26995
mouse 9	1.1334		mouse 9	1.1065
mouse 10	1.4435		mouse 10	0.915423
mouse 11	1.30564

## Sheet: Fig.4D 21dpi SI Ratio
Control			LPC
	SI Ratio			SI Ratio
mouse 1	2.25099		mouse 1	2.66192
mouse 2	0.361588		mouse 2	0.981436
mouse 3	0.633438		mouse 3	0.309872
mouse 4	0.777417		mouse 4	0.913842
mouse 5	1.44726		mouse 5	1.1437
mouse 6	1.9299		mouse 6	0.907242
mouse 7	1.02277		mouse 7	1.08289
mouse 8	0.787913		mouse 8	1.01208
mouse 9	1.08443		mouse 9	0.714286
mouse 10	1.19119		mouse 10	0.975128
mouse 11	1.18656

## Sheet: Fig.4E Internodal Length
Saline
	Length (µm)
	image 1	image 2	image 3	image 4
mouse 1	16.358	14.5134	25.0623
mouse 2	22.391	20.0768	19.0079
mouse 3	15.503	19.916	11.411	31.794
LPC
	Length (µm)
	image 1	image 2	image 3
mouse 1	7.47933	6.233
mouse 2	18.9305	17.6593
mouse 3	17.27	22.0934
mouse 4	15.964	7.576
mouse 5	27.5245	17.7605	22.6497
